# Supplementary material for: Structural foundation for the role of enterococcal PrgB in conjugation, biofilm formation, and virulence
Source: eLife. 2023 Oct 20;12:RP84427. doi: 10.7554/eLife.84427 (PMC10588982; doi:10.7554/eLife.84427)
Supplement: Figure 1—figure supplement 1—source data 1. [file elife-84427-fig1-figsupp1-data1.zip]

Archive with 2 entries (2 files):
- Fig 1 figure supplement 1 source data.tiff
- __MACOSX/._Fig 1 figure supplement 1 source data.tiff
