# Supplementary material for: Structural foundation for the role of enterococcal PrgB in conjugation, biofilm formation, and virulence
Source: eLife. 2023 Oct 20;12:RP84427. doi: 10.7554/eLife.84427 (PMC10588982; doi:10.7554/eLife.84427)
Supplement: Figure 2—figure supplement 4—source data 1. [file elife-84427-fig2-figsupp4-data1.zip]

Archive with 2 entries (2 files):
- Fig 2-S4B native gel.tif
- __MACOSX/._Fig 2-S4B native gel.tif
